# Supplementary material for: Freely Available, Fully Automated AI-Based Analysis of Primary Tumour and Metastases of Prostate Cancer in Whole-Body [18F]-PSMA-1007 PET-CT
Source: Diagnostics (Basel). 2022 Aug 30;12(9):2101. doi: 10.3390/diagnostics12092101 (PMC9497460; doi:10.3390/diagnostics12092101)
Supplement: Supplementary file 1 [file diagnostics-12-02101-s001.zip]

Archive with 1 entries (1 files):
- diagnostics-1871168-supplementary.pdf
